# Supplementary material for: The Attenuation of Insulin/IGF-1 Signaling Pathway Plays a Crucial Role in the Myo-Inositol-Alleviated Aging in Caenorhabditis elegans
Source: Int J Mol Sci. 2023 Mar 24;24(7):6194. doi: 10.3390/ijms24076194 (PMC10094297; doi:10.3390/ijms24076194)
Supplement: Supplementary file 1 [file ijms-24-06194-s001.zip]

Archive with 1 entries (1 files):
- ijms-2256222-supplementary.pdf
